# Supplementary material for: Development of Indirect Competitive ELISA and Visualized Multicolor ELISA Based on Gold Nanorods Growth for the Determination of Zearalenone
Source: Foods. 2021 Nov 2;10(11):2654. doi: 10.3390/foods10112654 (PMC8619891; doi:10.3390/foods10112654)
Supplement: Supplementary file 1 [file foods-10-02654-s001.zip]

Archive with 1 entries (1 files):
- foods-1431056-supplementary.pdf
